# Supplementary material for: Developing a South African curriculum for education in neonatal critical care retrieval: An initial exploration
Source: PLoS One. 2023 Aug 31;18(8):e0290972. doi: 10.1371/journal.pone.0290972 (PMC10470938; doi:10.1371/journal.pone.0290972)
Supplement: S1 Data — (ZIP) [file pone.0290972.s002.zip]

Archive with 35 entries (32 files):
- Data Compressed/
- Data Compressed/Discussion schedule Appendix A.docx
- __MACOSX/
- __MACOSX/Data Compressed/
- __MACOSX/Data Compressed/._Discussion schedule Appendix A.docx
- Data Compressed/Background reading Expert Group .docx
- __MACOSX/Data Compressed/._Background reading Expert Group .docx
- Data Compressed/Transcript 1.docx
- __MACOSX/Data Compressed/._Transcript 1.docx
- Data Compressed/.DS_Store
- __MACOSX/Data Compressed/._.DS_Store
- Data Compressed/Draft analysis V2 WW (2).nvp
- __MACOSX/Data Compressed/._Draft analysis V2 WW (2).nvp
- Data Compressed/Discussion schedule Appendix A Student Group[4].docx
- __MACOSX/Data Compressed/._Discussion schedule Appendix A Student Group[4].docx
- Data Compressed/Transcript 6.docx
- __MACOSX/Data Compressed/._Transcript 6.docx
- Data Compressed/Invitation letter WW.docx
- __MACOSX/Data Compressed/._Invitation letter WW.docx
- Data Compressed/Transcript 4.docx
- __MACOSX/Data Compressed/._Transcript 4.docx
- Data Compressed/Duration of Interviews and FGD.xlsx
- __MACOSX/Data Compressed/._Duration of Interviews and FGD.xlsx
- Data Compressed/Codebook - Neonatal Critical Care Transport Curriculum Design 1 - 2021-08-05.docx
- __MACOSX/Data Compressed/._Codebook - Neonatal Critical Care Transport Curriculum Design 1 - 2021-08-05.docx
- Data Compressed/Transcript 5.docx
- __MACOSX/Data Compressed/._Transcript 5.docx
- Data Compressed/Background reading student group [4].docx
- __MACOSX/Data Compressed/._Background reading student group [4].docx
- Data Compressed/Transcript 7 FGD Additions.docx
- __MACOSX/Data Compressed/._Transcript 7 FGD Additions.docx
- Data Compressed/Transcript 2.docx
- __MACOSX/Data Compressed/._Transcript 2.docx
- Data Compressed/Transcript 3.docx
- __MACOSX/Data Compressed/._Transcript 3.docx
