# Supplementary material for: Developing a South African curriculum for education in neonatal critical care retrieval: An initial exploration
Source: PLoS One. 2023 Aug 31;18(8):e0290972. doi: 10.1371/journal.pone.0290972 (PMC10470938; doi:10.1371/journal.pone.0290972)
Supplement: S1 Data — (ZIP) [file pone.0290972.s002.zip › Data Compressed/Duration of Interviews and FGD.xlsx]

## Sheet: Sheet1
Interview Duration	Time
Interview 1	67
Interview 2	60
Interview 3	53	59	Mean time
Interview 4	51
Interview 5	68
Interview 6	55
FGD	91
